# Supplementary material for: Chromosome-scale genome assembly of Codonopsis pilosula and comparative genomic analyses shed light on its genome evolution
Source: Front Plant Sci. 2024 Nov 4;15:1469375. doi: 10.3389/fpls.2024.1469375 (PMC11570261; doi:10.3389/fpls.2024.1469375)
Supplement: Supplementary file 2 [file Table1.xlsx]

## Sheet: Table S1
Table S1. Statistics of sequencing data of C. pilosula
Type	Library	Insert size	Reads number	GC content (%)	Mean reads length (bp)	Reads length N50 (bp)	Base (Gb)	Coverage depth
Illumina genomic sequencing	illumina	150 bp	518627296	38.05	-	-	155.26	227.32 X
	pacbio	20 kb	9156311	38.8	11223	18036	102.77	150.46 X
Hi-C sequencing	hic	150 bp	749640346	39.22	-	-	224.89	329.26 X
Transcriptome sequencing	leafRNA	150 bp	28106121	45.48	-	-	8.43	32.90 X
	rootRNA	150 bp	22909088	44.97	-	-	6.87
	stemRNA	150 bp	23892590	44.8	-	-	7.17

## Sheet: Table S2
Table S2. Statistics on genome assemblies of C. pilosula
	NextDenovo+Purge_Haplotigs+3D-DNA+Juicer						MaSuRCA		Fly
	contig		contig+Purge_Haplotigs		scaffold		contig		contig
	length (bp)	number	length (bp)	number	length (bp)	number	length (bp)	number	length (bp)	number
N90	372582	417	302800	385	57783169	8	93244	2101	33933	5690
N80	738410	259	700865	238	66528812	7	144974	1494	64741	3698
N70	1255745	168	1157798	162	68127758	6	198968	1071	101589	2551
N60	1769183	111	1730339	113	75025201	5	261914	758	142151	1772
N50	2055196	72	2281917	80	80500540	4	337008	518	192507	1208
N40	4316420	45	2994389	54	93349181	3	451876	336	257187	788
N30	5595123	29	3842174	34	104724518	2	618568	200	346338	472
N20	4737115	15	4860266	18	104724518	2	853262	100	484305	244
N10	7048857	5	7007674	6	109397690	1	1371674	34	729809	83
Max_length	26165309		26165309		109397690		4950688		4932084
Total_length	855064238		679200907		679604502		712454440		933667928
BUSCO	C:98.0%[S:86.2%,D:11.8%],F:0.7%,M:1.3%,n:1614		C:97.6%[S:94.4%,D:3.2%],F:0.7%,M:1.7%,n:1614		C:97.6%[S:94.4%,D:3.2%],F:0.7%,M:1.7%,n:1614		C:97.0%[S:83.4%,D:13.6%],F:1.1%,M:1.9%,n:1614		C:97.5%[S:85.1%,D:12.4%],F:1.5%,M:1.0%,n:1614

## Sheet: Table S3
Table S3. Source information and genome BUSCO analyses of species used in phylogenetic analysis
Species	Source	Genome size （bp）	Genome BUSCO
Oryza sativa	10.1186/1939-8433-6-4	299778546	C:98.5%[S:96.8%,D:1.7%],F:1.0%,M:0.5%,n:1614
Beta vulgaris	10.1093/dnares/dsac033	541052636	C:97.2%[S:95.9%,D:1.3%],F:0.9%,M:1.9%,n:1614
Paulownia fortunei	10.1016/j.molp.2021.06.021	511771795	C:98.9%[S:83.8%,D:15.1%],F:0.5%,M:0.6%,n:1614
Lactuca sativa	10.1038/ncomms14953	2590369317	C:98.7%[S:96.3%,D:2.4%],F:0.4%,M:0.9%,n:1614
Helianthus annuus	10.1038/nature22380	3010047587	C:97.8%[S:87.1%,D:10.7%],F:0.6%,M:1.6%,n:1614
Platycodon grandiflorus	10.3389/fgene.2022.869784	622868196	C:98.4%[S:95.5%,D:2.9%],F:0.7%,M:0.9%,n:1614
Codonopsis pilosula	This study	679604502	C:97.6%[S:94.4%,D:3.2%],F:0.7%,M:1.7%,n:1614
Codonopsis lanceolata	10.3389/fgene.2023.1100819	1273258064	C:97.6%[S:90.8%,D:6.8%],F:1.3%,M:1.1%,n:1614
Vitis vinifera	10.1038/nature06148	494873210	C:98.4%[S:97.0%,D:1.4%],F:1.0%,M:0.6%,n:1614
Ricinus communis	10.1186/s13059-021-02333-y	315619833	C:98.8%[S:97.9%,D:0.9%],F:0.7%,M:0.5%,n:1614
Citrus sinensis	10.1093/hr/uhac247	299778546	C:98.5%[S:96.8%,D:1.7%],F:1.0%,M:0.5%,n:1614
Cucumis melo	10.1038/s41597-019-0244-x	438408223	C:98.4%[S:97.3%,D:1.1%],F:0.7%,M:0.9%,n:1614
Prunus dulcis	10.1093/dnares/dsac005	227756880	C:97.4%[S:94.0%,D:3.4%],F:0.5%,M:2.1%,n:1614
Cannabis sativa	10.1111/nph.17243	876147649	C:95.1%[S:89.3%,D:5.8%],F:0.8%,M:4.1%,n:1614

## Sheet: Table S4
Table S4. Mapping statistics of Illumina reads and Trinity transcripts for C. pilosula
	C. pilosula
Total number of Illumina reads searched	1068673525
Number of mapped Illumina reads	1059423687
Number of properly mapped Illumina reads	882586662
Illumina reads mapping rate	0.9913
Illumina reads mapping rate (properly paired)	0.8509
Illumina reads coverage rate	96.14

## Sheet: Table S5
Table S5. Repeat annotation of C. pilosula
Type		Length (bp)	Percentage of genome
Tandem repeats	Simple repeats	59516018	0.0876
	Satellite repeats	19273	0
Interspersed repeats	LTR	266195039	0.3917
	LTR (Copia)	90984997	0.1339
	LTR (Gypsy)	140020101	0.206
	SINE	163640	0.0002
	LINE	25651397	0.0377
	DNA transposons	54510637	0.0802
	Unclassified	149926455	0.2206
	Total (non-redundant)	477471739	0.7026
LTR assembly index (LAI)	14.89

## Sheet: Table S6
Table S6. Gene sets BUSCO analyses of species used in phylogenetic analysis
Species	Gene number	Gene stets BUSCO
Oryza sativa	28577	C:99.2%[S:96.8%,D:2.4%],F:0.1%,M:0.7%,n:1614
Beta vulgaris	24893	C:97.5%[S:96.0%,D:1.5%],F:0.5%,M:2.0%,n:1614
Paulownia fortunei	31673	C:97.6%[S:84.8%,D:12.8%],F:1.5%,M:0.9%,n:1614
Lactuca sativa	36855	C:99.1%[S:96.4%,D:2.7%],F:0.1%,M:0.8%,n:1614
Helianthus annuus	57237	C:98.5%[S:87.2%,D:11.3%],F:0.2%,M:1.3%,n:1614
Platycodon grandiflorus	22358	C:94.4%[S:91.8%,D:2.6%],F:2.9%,M:2.7%,n:1614
Codonopsis pilosula	29808	C:96.6%[S:93.4%,D:3.2%],F:1.1%,M:2.3%,n:1614
Codonopsis lanceolata	32476	C:93.5%[S:87.9%,D:5.6%],F:3.7%,M:2.8%,n:1614
Vitis vinifera	25187	C:98.8%[S:97.4%,D:1.4%],F:0.6%,M:0.6%,n:1614
Ricinus communis	20511	C:99.7%[S:98.9%,D:0.8%],F:0.2%,M:0.1%,n:1614
Citrus sinensis	23556	C:99.5%[S:97.5%,D:2.0%],F:0.2%,M:0.3%,n:1614
Cucumis melo	20741	C:98.5%[S:97.6%,D:0.9%],F:0.7%,M:0.8%,n:1614
Prunus dulcis	23151	C:97.8%[S:92.7%,D:5.1%],F:0.3%,M:1.9%,n:1614
Cannabis sativa	25262	C:95.1%[S:88.7%,D:6.4%],F:0.7%,M:4.2%,n:1614

## Sheet: Table S7
Table S7. Functional annotation of the predicted genes in C. pilosula
Type		Number	Percentage
	SwissProt	17653	0.592224
	NR	29502	0.989734
	TrEMBL	28737	0.96407
	KEGG	18111	0.607589
	EggNOG	22905	0.768418
	GO	16326	0.547705
	Pfam	19641	0.658917
	Interproscan	24044	0.806629
	Total	29505	0.989835

## Sheet: Table S8
Table S8. Statistics of noncoding RNA annotation results
Type		Copy(w)	Average length(bp)	Total length(bp)	% of genome
miRNA		137	121.307	16619	0.002445
tRNA		912	74.2303	67698	0.009961
rRNA	total	345	200.017	69006	0.010154
	18S	58	608.069	35268	0.005189
	28S	74	132.311	9791	0.001441
	5.8S	23	153.174	3523	0.000518
	5S	190	107.495	20424	0.003005
snRNA	total	598	134.222	80265	0.011811
	CD-box	206	106.136	21864	0.003217
	HACA-box	44	121.045	5326	0.000784
	splicing	348	152.514	53075	0.00781

## Sheet: Table S9
Table S9. General statistics of ortholog analysis
Item	values
Number of species	14
Number of genes	402285
Number of genes in orthogroups	383784
Number of unassigned genes	18501
Percentage of genes in orthogroups	95.4
Percentage of unassigned genes	4.6
Number of orthogroups	25507
Number of species-specific orthogroups	7354
Number of genes in species-specific orthogroups	46971
Percentage of genes in species-specific orthogroups	11.7
Mean orthogroup size	15
Median orthogroup size	14
G50 (assigned genes)	21
G50 (all genes)	20
O50 (assigned genes)	4835
O50 (all genes)	5294
Number of orthogroups with all species present	8853
Number of single-copy orthogroups	1004

## Sheet: Table S10
Table S10. Ortholog analysis results per species
	Beta vulgaris	Codonopsis lanceolata	Cucumis melo	Cannabis sativa	Citrus sinensis	Helianthus annuus	Lactuca sativa	Oryza sativa	Prunus dulcis	Paulownia fortunei	Ricinus communis	Vitis vinifera	Codonopsis pilosula	Platycodon grandiflorus
Number of genes	24893	32476	20741	25262	23556	57237	36855	28577	23151	31673	20511	25187	29808	22358
Number of genes in orthogroups	23925	31166	20039	24647	23030	54228	35449	25652	22619	29255	20148	24482	27856	21288
Number of unassigned genes	968	1310	702	615	526	3009	1406	2925	532	2418	363	705	1952	1070
Percentage of genes in orthogroups	96.1	96	96.6	97.6	97.8	94.7	96.2	89.8	97.7	92.4	98.2	97.2	93.5	95.2
Percentage of unassigned genes	3.9	4	3.4	2.4	2.2	5.3	3.8	10.2	2.3	7.6	1.8	2.8	6.5	4.8
Number of orthogroups containing species	13050	15784	12863	13209	13778	15491	14560	13161	13717	14060	13718	13993	15574	14110
Percentage of orthogroups containing species	51.2	61.9	50.4	51.8	54	60.7	57.1	51.6	53.8	55.1	53.8	54.9	61.1	55.3
Number of species-specific orthogroups	519	883	180	356	204	1393	560	1296	248	425	105	241	773	171
Number of genes in species-specific orthogroups	3674	3205	990	2605	1338	16557	4693	5841	1085	1538	399	1313	3204	529
Percentage of genes in species-specific orthogroups	14.8	9.9	4.8	10.3	5.7	28.9	12.7	20.4	4.7	4.9	1.9	5.2	10.7	2.4

[truncated: 5 more sheets: Table S11, Table S12, Table S13, Table S14, Table S15]
